# Supplementary material for: Determinants of Severe Oral Mucositis Development Despite Photobiomodulation Therapy in Stem Cell Transplant Patients
Source: Dent J (Basel). 2025 Sep 8;13(9):411. doi: 10.3390/dj13090411 (PMC12468854; doi:10.3390/dj13090411)
Supplement: Supplementary file 1 [file dentistry-13-00411-s001.zip]

Archive with 1 entries (1 files):
- dentistry-3760906-Supplementary materials.pdf
